# Supplementary material for: Genetic Variations miR-10aA>T, miR-30cA>G, miR-181aT>C, and miR-499bA>G and the Risk of Recurrent Pregnancy Loss in Korean Women
Source: Biomedicines. 2022 Sep 25;10(10):2395. doi: 10.3390/biomedicines10102395 (PMC9598437; doi:10.3390/biomedicines10102395)
Supplement: Supplementary file 1 [file biomedicines-10-02395-s001.zip]

Archive with 1 entries (1 files):
- biomedicines-1755523-supplementary.pdf
